# Supplementary material for: Quality and Dependability of ChatGPT and DingXiangYuan Forums for Remote Orthopedic Consultations: Comparative Analysis
Source: J Med Internet Res. 2024 Mar 14;26:e50882. doi: 10.2196/50882 (PMC10979330; doi:10.2196/50882)
Supplement: Multimedia Appendix 3 [file jmir_v26i1e50882_app3.zip]

Archive with 1 entries (1 files):
- Figure 1 Hd version.png
